# Supplementary material for: Can Fusobacterium utilize nucleomodulins in the pathophysiology of CRC?
Source: Front Cell Infect Microbiol. 2025 Oct 30;15:1644443. doi: 10.3389/fcimb.2025.1644443 (PMC12611965; doi:10.3389/fcimb.2025.1644443)
Supplement: Supplementary file 1 [file DataSheet1.xlsx]

## Sheet: Suppl. Table 1
	Supplementary Table 1. Scores for predicted NLS in experimentally validated NLS of nucleomodulins Signal highlighted in red depicts consensus between experimentally validated and predicted NLS
	BacteriaReference	Nucleomodulins	Experimentally validated NLS	NS_Predicted	NI_Predicted	NP_Predicted	NS	NP	NI
				NLS	NLS	NLS	score	score	score
	Acinetobacter baumannii1	Transposase (Tnp)	225RKRKRK230	DNNRKRKRKFLFKRDPRD	ASCILSKKRKLIELDIDAEW	RKRKRK	0.79	0.9	0.94
	Campylobacter jejuni 2,3	CjeCas9	44RRLARSARKRLARRKAR60	KAENPKTGESLALPRRLARSARKRLARRKARLNHLKHLI	RRLARSARKRLARRKARLNH	RKRLARRKAR	0.97	0.8	0.18
	Escherichia coli4	Terminus utilization substance (Tus)	227KLKIKRPVK235	KLKIKRP	PQNAKLKIKRPVKVQPIARV	None	0.3	0.3	0.14
	Helicobacter pylori 266955–8	HP0425	3KKELLKMSKKR13	PKKELLKMSKKRIFKDFLKEAKQHRP	KRYNDIKKKMVKESEENAQI	KKRIFK	0.39	0.4	0.68
		UreA	21KKRKEK26	GELAKKRKEKGIKL	YAGELAKKRKEKGIKLNYVE	GELAKKRKEKG	0.6	0.2	0.55
		Outer membrane protein 18 (Omp18)	57-PKKPKRKL-63	AKKCLRGKTHPPCFTKPKKPKRKLFNIDK	FTKPKKPKRKLFNIDKSSHY	PKKPKRKL	0.78	0.5	0.3
		Secreted protein involved in flagellar motility	66KRKRWYELFKKKPK79	IEAKEQEQKEKRKRWYELFKKKPKPKSSMG	EQEQKEKRKRWYELFKKKPK	KEKRKRW	0.89	0.6	0.98
		Response regulator	120KKHPLEKPLKK130	RTKKVLEFQKKHPLEKPLKKPHKHSFLAASKALEESKRQA	EFQKKHPLEKPLKKPHKHSF	None	0.73	0.2	0.88
		HP0059	188DKLKKL193	KERAYGLKEQPSKQPKP	EKTELEREIARLKSLEATDK	None	0.22	0.5	0.3
	Klebsiella pneumoniae9	HsdM	7KKAKAKK13	AKAPTKKAKAKKGF	ISDKFEARRKKMEDEGQGDF	KFEARRKK	0.64	0.4	0.12
	Mycobacterium tuberculosis10,11	PPE2 (Rv0256c)	473RRRRPKIKQ481	EQVQPQRRRRPKIKQLGRG	EEQVQPQRRRRPKIKQLGRG	QPQRRRRPKIK	0.68	0.4	0.03
	Neisseria meningitidis12–14	App	933RRRSRRSR940	RRSRRS	GSATDAPRRRSRRSRRSLLS	PRRRSRRSRR	0.7	0.6	0
		IgA1 protease	1147QPQRRKRRAAPQDYMAASQDRPKRRGHR1174	AKQKAETDREAAESAKRKAEEEEHRQAAQSQPQRRKRRAAPQDYMAASQNRPKRRGRRSTLPAPPSP	ASQNRPKRRGRRSTLPAPPS	QSQPQRRKRRAAP	0.82	0.9	0.16
	Chlamydia trachomatis15	NUE	206KHRKKR211	WKHRKKREE	GPLYWKHRKKREEFVPQEE	KHRKKREEF	0.36	0.36	0.205
	* NI: NucImport, NP: NucPred, NS: NLStradamus

## Sheet: Suppl. Table 2
Supplementary Table 2. Scores from three tools and predicted NLS sequence details for 330 proteins from Fna SB031 Proteins with scores greater than 0.7 are highlighted in green, those with scores from 0.4 to 0.7 in yellow, and those with scores below 0.4 in orange
Accession_Ids	Protein	NI_score	NP_score	NS_avg_score	NI_sequence	NS1_sequence	NS2_sequence
WYD17043.1	50S ribosomal protein L34	0.991186	0.82	0.9935	NGRKVLKRRRVRGRAKLSA	QRKRKKDHGFRARMSTKNGRKVLKRRRVRGRAKLSA	QRKRKKDHGFRARMSTKNGRKVLKRRRVRGRAKLS
WYD17513.1	transposase	0.910062	0.88	0.9745	EKTGKFKKKKRFGKSLSNRA	RRSKKTEMSEKTGKFKKKKRFGKSL	QRRSKKTEMSEKTGKFKKKKRFGKSL
WYD16145.1	type II CRISPR RNA-guided endonuclease Cas9	0.967522	0.75	0.953	NSRRRLKRRKWRLNLLEEIF	AERRVQRNSRRRLKRRKWR	KTAAERRVQRNSRRRLKRRKWR
WYD16130.1	YgiQ family radical SAM protein	0.845375	0.74	0.7455	ANYTATKKRRQQDDFTPGGV	KKQKQKDIVTEKRRK	KKQKQKDIVTEKRRK
WYD17083.1	helix-turn-helix domain-containing protein	0.983116	0.66	0.753	SKEYEPKRDRIELFAKILNV	DRQKKKRNS	LKKRADEENDRQKKKRNSK
WYD16313.1	replication initiator protein A	0.846595	0.81	0.7445	ENLKLIKKKKRYKNSSVYYL	IKKKKR	KKNTISNALKELENLKLIKKKKRY
WYD17983.1	BREX system P-loop protein BrxC	0.825253	0.65	0.886	RIELEKKIKKALEKLEKEVL	GKAKKKERVKLRKI	NAEINGKAKKKERVKLRKI
WYD15930.1	AAA family ATPase	0.893682	0.62	0.771	KLEKLLKDRKLWIEEQKKIE	EKPGFFFKHRLRKAKR	KKGIEKPGFFFKHRLRKAKRE
WYD17784.1	excinuclease ABC subunit UvrC	0.956616	0.8	0.648	IDGIGEVRRKKLLTKFGSIS	KKEFHFPKIKSRRK	KKKEFHFPKIKSRRK
WYD17400.1	stress response protein NST1	0.661636	0.66	0.7005	LREEQEKIKREEEARKEKEL	REEAKLREEQEKIKREEEARKEKELLEAKQKEESEKEAMRLIKEKR	KLREEQEKIKREEEARKEKELLEAKQKEE
WYD17406.1	DUF496 family protein	0.928173	0.61	0.6895	LELVRKERRKNQIKREIEDN	KERRKNQIKR	RKERRKNQIKREIEDNDRKIRDNRKR
WYD16004.1	hypothetical protein	0.890326	0.33	0.996	EEKKVEKPKKEEKKEVKRSE	KSDKEKKADEAKKLEEGKETAKKVIKDEAEKKAKKETKEKVEKKKEEKKVEKPKKEEKKEVKRSETPKE	KEKKADEAKKLEEGKETAKKVIKDEAEKKAKKETKEKVEKKKEEKKVEKPKKEEKKEVKRSETPK
WYD16278.1	terminase	0.945031	0.35	0.999	EKAKKSKKKRAKKAKKKDKI	KEKAKKSKKKRAKKAKKKDK	KEKAKKSKKKRAKKAKKKDKIDELFPEGWDKK
WYD16487.1	50S ribosomal protein L20	0.962807	0.56	0.9715	TGIIRRKRHKRVLKAAKGFR	GIIRRKRHKRVLKAAKGFRGASGDAFKQAKQATRKAMAYATRDRKVNKRRM	IIRRKRHKRVLKAAKGFRGASGDAFKQAKQATRKAMAYATRDRKVNKRRM
WYD16486.1	50S ribosomal protein L35	0.752878	0.45	0.9675	LTKKDRKRKNHLKKDAVVNE	KMKTHRGAKKRIKVTGTGKFIIKHSGKSHILTKKDRKRKNHLKK	KTHRGAKKRIKVTGTGKFIIKHSGKSHILTKKDRKRKNHLKK
WYD17179.1	DEAD/DEAH box helicase	0.866106	0.13	0.956	AKNRKGKKPLIEKAKTKK	KNRKGKKPLIEKAKTKK	AKNRKGKKPLIEKAKTKK
WYD18060.1	hemolysin	0.95638	0.36	0.944	KNLRRAKKRKVTGATKGDIK	RKAKAFSKNLRRAKKRKVTG	RKAKAFSKNLRRAKKRKVTGATK
WYD17208.1	translation initiation factor IF-2	0.850916	0.33	0.9435	SHKNRSKKKKGRRTDFVLKT	HKNRSKKKKGRR	NNKKAKFQQTKNKKNNNITFDEDGNSHKNRSKKKKGRR
WYD17925.1	IS200/IS605 family element transposase accessory protein TnpB	0.531539	0.74	0.912	SKEYEKKLKREQRKLSRRCK	EKKLKREQRKLSRRCKLAKDSNKKLSDSKNYQEQKKKVAKIHNKIRNKRK	EKKLKREQRKLSRRCKLAKDSNKKLSDSKNYQEQKKKVAKIHNKIRNKRK
WYD16344.1	30S ribosomal protein S13	0.909911	0.15	0.8975	HSKTNARTVKGPKKPIRK	SKTNARTVKGPKKPIRK	GQHSKTNARTVKGPKKPIRK
WYD16373.1	RNA polymerase sigma factor RpoD	0.976273	0.38	0.889	RKLRHPSRKKKLEDFKVD	VKALRKLRHPSRKKKL	RQIEVKALRKLRHPSRKKKL
WYD16844.1	peptidylprolyl isomerase	0.920285	0.04	0.8795	FLKEKEKNKKIIEEENKMED	GKKIKIKFTKKFLKEKEKNKK	GKKIKIKFTKKFLKEKEKNKKI
WYD17062.1	transcription-repair coupling factor	0.118296	0.62	0.887	LGRKGFKRKKAKLSEDIEIF	LGRKGFKRKKAK	KLGRKGFKRKKAKLSEDIEIFAKE
WYD16228.1	lipopolysaccharide core heptose(II) kinase RfaY	0.731033	0.11	0.8665	IEKIKYFKKKLRDKGWKI	KKFKRLPLIEKIKYFKKKLRDKGWKI	KKFKRLPLIEKIKYFKKKLRDKGWKI
WYD16742.1	50S ribosomal protein L2	0.721164	0.2	0.8295	KRLYRIIDFKRNKLDVPAKV	EGKNSVGRKSPLTPWGKPALGIKTRGRKTSDKFIVRRRNEK	VGRKSPLTPWGKPALGIKTRGRKTSDKFIVRRRNEK
WYD16120.1	ATP-dependent DNA helicase	0.065052	0.77	0.8585	IYQKKNKKKKEKSALIRVED	KKNKKKKEKS	RIYQKKNKKKKEKSA
WYD17792.1	excinuclease ABC subunit UvrA	0.856285	0.34	0.8585	EEIEIPKKRRKWNKSIKLYG	IPKKRRKWNKSIK	GKEEIEIPKKRRKWNKSIK
WYD16726.1	50S ribosomal protein L15	0.927573	0.15	0.8395	SPSVPKKNRKRIGRGNSSGW	PKKNRKRIGRGNSSGWGKTA	PKKNRKRIGRGNSSGWGKTAGKG
WYD17453.1	50S ribosomal protein L32	0.864803	0.24	0.8375	PKKKTSKAKKNMRRSHHALT	PKKKTSKAKKNMRRS	KKKTSKAKKNMRRSHHALTA
WYD17977.1	DEAD/DEAH box helicase	0.00517173	0.84	0.815	NKFYNPKEKKKEDKTKKSKW	PKEKKKEDKTKKSK	NPKEKKKEDKTKKSK
WYD16738.1	50S ribosomal protein L16	0.811956	0.25	0.748	PKRTKHRKMFRGRMKGTAHK	KRTKHRKMFRGRMKG	KRTKHRKMFRGRMKGTA
WYD16466.1	hypothetical protein	0.335003	0.7	0.8015	EFPDLKKRIRIEVSKRIRRK	KKRIRIEVSKRIRRKP	KKRIRIEVSKRIRRKP
WYD17572.1	ribosome-associated translation inhibitor RaiA	0.714547	0.54	0.804	ESLLKKHKEKRSRAKIQDDT	KKHKEKRSRAK	KKHKEKRSRAKIQDDTRKR
WYD16196.1	ribosome biogenesis GTPase YlqF	0.857559	0.09	0.7565	EFVSKERKEKLLKKGLKKVS	KERKEKLLKKGLKK	KERKEKLLKKGLKKVS
WYD17047.1	Jag protein	0.944235	0.4	0.6975	DTYSEGRDPKRYIVIKKKR	IKKKR	PKRYIVIKKKR
WYD17045.1	membrane protein insertion efficiency factor YidD	0.816601	0.31	0.641	GYDPVPKRKNKNSEGKKEE	KRKNKNSEGKK	PKRKNKNSEGKK
WYD17805.1	50S ribosomal protein L21	0.644404	0.07	0.926	KPKKASHRKRGHRQLFTEIK	PKVINFKYKPKKASHRKRGHR	KGPKVINFKYKPKKASHRKRGHR
WYD15942.1	hypothetical protein	0.321004	0.65	0.9275	KKFLKEKRRLNLVYSEIKKR	KKRIKKFLKEKRRLNLVYSEIKKRVEKIHK	HKKRIKKFLKEKRRLNLVYSEIKKRVEKIHKK
WYD18067.1	SMC family ATPase	0.232527	0.6	0.876	IKAKKAKKAKIIVKETEKPY	IIKAKKAKKAKI	KKYLNILKENIIKAKKAKKAKIIV
WYD16630.1	50S ribosomal protein L9	0.674758	0.18	0.8515	ELQKIENRKKKEAKKQEEER	NRKKKEAKKQEEERNK	KIENRKKKEAKKQEEERNKS
WYD17823.1	tetraacyldisaccharide 4'-kinase	0.609779	0.31	0.799	SRGYRGKRKRDPLLVSDGMV	LARGRKVAVVSRGYRGKRKR	KLLARGRKVAVVSRGYRGKRKR
WYD17638.1	hemagglutinin repeat-containing protein	0.000293253	0.62	0.8185	EMREVKPKRKWLRRRDDYFE	KPKRKWLRRR	VKPKRKWLRRRDDYFERKEDEKPAPK
WYD17960.1	Txe/YoeB family addiction module toxin	0.649605	0.03	0.7305	GKPEKLKYRKGYSRRIDEKN	GKGKPEKLKYRKGYSR	HGKGKPEKLKYRKGYSRR
WYD17303.1	30S ribosomal protein S18	0.898502	0.51	0.6925	AEFRRRRAKLRVKAEEIDYK	AKLQRKIAKAVKRAR	KGKINPSRLTGANAKLQRKIAKAVKRAR
WYD17135.1	DNA-directed RNA polymerase subunit beta'	0.97306	0.39	0.672	EANSAQKRKKIVKRLKIVRD	KRKKIVKRLK	KRKKIVKRLK
WYD16207.1	tRNA (N(6)-L-threonylcarbamoyladenosine(37)-C(2))-methylthiotransferase MtaB	0.951795	0.53	0.6465	EDILKIRDLKRVRIGSVYPD	RGKSRSRKK	RGKSRSRKKE
WYD16343.1	30S ribosomal protein S11	0.841176	0.24	0.61	AKKTVAKIKKKSKNIPNGVA	AKIKKKSK	PKRRRV
WYD16706.1	hypothetical protein	0.748489	0.16	0.629	AFKVLEKRREYYKEQDKERA	KKRKG	EKKRKGN
WYD17423.1	50S ribosomal protein L19	0.858569	0.08	0.6245	LRGLSAKKARIKEIVK	AKKARIK	RRSKLYYLRGLSAKKARIKE
WYD17764.1	type I DNA topoisomerase	0.839525	0.43	0.6245	DEKLLDRVKKDLKKKYEVIS	KKDLKKK	RVKKDLKKKYEVISSKITKKIK
WYD16743.1	50S ribosomal protein L23	0.6709	0.09	0.6265	ATINKKPITKRHGMRLYKTQ	TKRHGMRLYKTQAKKK	KKPITKRHGMRLYKTQAKKKA
WYD16990.1	hypothetical protein	0.329788	0.01	0.983	NVKKTAKKVKKAVKKVEAKV	KEDVKKEAKKAGEKLENAKNKVEEKMSNAKKDVKADTKKAEAKAADVKEDVKKDTAKAGEKLENTKNKVEEKMSDAKKDVKADAKKVEAKAADVKADTKKDAEKVEVKADETKDKAGEKIEAAKDSTKKAANTVKKNVKKTAKKVKKAVKKVEAKV	EAAKDSTKKAANTVKKNVKKTAKKVKKAVKKVEAK
WYD17005.1	hypothetical protein	0.0355266	0.45	0.9155	ENKEDKKNKKSEDKKSNKKE	EDKKNKKSEDKKSNKKEENKKNT	NKEDKKNKKSEDKKSNKKEENKKN
WYD17074.1	IS200/IS605 family element transposase accessory protein TnpB	0.104235	0.46	0.81	KGYPKFKSKKDNRKSYRTNY	RKLSRKSKGSSNRNKARIKV	RKLSRKSKGSSNRNKARIKV
WYD16968.1	BMC domain-containing protein	0.459924	0.13	0.7805	DSVEKIIKRKVEPSIEEVTQ	SKNRKTKNKK	SKNRKTKNKK
WYD16985.1	RNA-binding transcriptional accessory protein	0.151495	0.29	0.752	IYFPYRKKKKTKADIAKERG	RKKKKTKAD	RKKKKTKADIAKER
WYD17042.1	replication initiator protein A	0.500322	0.25	0.7525	EEKALEKIKKEIDNSNIDVI	KGKGLKNKSQIKQARKKG	VSKGKGLKNKSQIKQARKKG
WYD17020.1	ATP-binding cassette domain-containing protein	0.00128062	0.19	0.7095	KSYEEQKKAKNRLASLEKKL	IRRYKAGVKSKQARGREK	KKMEEFIRRYKAGVKSKQARGREK
WYD16914.1	hypothetical protein	0.706334	0	0	ELKKSGKYKEYEEMLSDDFE	-	-
WYD16933.1	radical SAM protein	0.948031	0.4	0	KQKRLYQEEEINKIFKKS	-	-
WYD16948.1	serine--tRNA ligase	0.725918	0.23	0	FVELDSKRREVLSEVENLKR	-	-
WYD16963.1	DUF4258 domain-containing protein	0.816264	0.05	0	FAEVARMIVKILKNDYGIHD	-	-
WYD16970.1	ethanolamine ammonia-lyase subunit EutC	0.786863	0.1	0	REEFLKYKRKTPARLGISRA	-	-
WYD16992.1	carboxypeptidase M32	0.893353	0.37	0	SMEEIEKKKKIPADEYEAYA	-	-
WYD17035.1	phenylalanine--tRNA ligase subunit alpha	0.906724	0.02	0	IFTELSKKMKDLSAEERPKI	-	-
WYD17040.1	DNA replication/repair protein RecF	0.00395467	0.73	0	EIEIIKKNRKENPVVIIDDI	-	-
WYD17041.1	S4 domain-containing protein YaaA	0.785824	0	0	VKVNDEVETRRGRKIYPEYK	-	-
WYD17063.1	RNA-binding S4 domain-containing protein	0.941559	0.05	0.2505	KVSRIIKRRPIAKLVVDGGK	-	R
WYD17432.1	SWIM zinc finger family protein	0.495334	0.3	0.994	EKKEKAKAKKESAEGTKKEK	AKREKKEKAKAKKESAEGTKKEKKAPSKVSKAARTKKINK	AKREKKEKAKAKKESAEGTKKEKKAPSKVSKAARTKKINK
WYD16104.1	hypothetical protein	8.46849e-06	0.46	0.9905	KKNKRSSRRKNKEKPSEEEL	QIKIKEDLERKEALKIQKHKKMEEDAIKKKADNFEKMKKNKRSSRRKNKEKP	RRSIKKSNARRKKERQRAKIEAELMEQIKIKEDLERKEALKIQKHKKMEEDAIKKKADNFEKMKKNKRSSRRKNKEKP
WYD18064.1	peptidoglycan DD-metalloendopeptidase family protein	0.00608464	0.19	0.9855	EKVEAEKKKLDRLEAELKEN	AKEKVEAEKKKLDRLEAELKENLRKSDAKKEEQKKLKEKLQVEKKGHQSSIEKLKKEKQRISKEIERIIRENARRAAEKAAREKAAREAAKNKGKGKGKSSG	EAEKKKLDRLEAELKENLRKSDAKKEEQKKLKEKLQVEKKGHQSSIEKLKKEKQRISKEIERIIRENARRAAEKAAREKAAREAAKNKGKGKGKSS
WYD16832.1	electron transport complex subunit RsxC	0.195574	0.06	0.987	EAIKTGKSKLRAKAKKKK	IKTGKSKLRAKAKKKK	IKTGKSKLRAKAKKKK
WYD16015.1	HU family DNA-binding protein	0.0978926	0.01	0.979	PLADKVAAGKHAKKATKKK	TGKMIKVEAKKVVKFKVGKPLADKVAAGKHAKKATKKK	IKVEAKKVVKFKVGKPLADKVAAGKHAKKATKKK
WYD17993.1	S8 family peptidase	0.00120266	0.47	0.9835	GGKRQGKKKKENPLWGISIK	RKWDNIKHKREYLVTKKGGKRQGKKKKENPLWGISIKTK	RKWDNIKHKREYLVTKKGGKRQGKKKKENPLW
WYD16701.1	flavin reductase family protein	0.182366	0.23	0.978	GYSVMKKKKRVKGGKK	MKKKKRVKGGKK	VMKKKKRVKGGKK
WYD18085.1	30S ribosomal protein S9	0.172893	0.3	0.975	RKKYGKKKARRSPQFSKR	ERKKYGKKKARRSPQFSKR	VERKKYGKKKARRSPQFSKR
WYD16366.1	energy transducer TonB	0.00576922	0.09	0.97	PEPPKPKVEKKQEEKKSEEK	QSPEPPKPKVEKKQEEKKSEEKKVEKKPEKKE	SPEPPKPKVEKKQEEKKSEEKKVEKKPEKKEI
WYD16206.1	LytR C-terminal domain-containing protein	0.0370886	0.23	0.956	MATKKKKKKKGRAPVLVIVL	KKKKKKKGRA	KKKKKKKGRAPVLVIVLA
WYD16829.1	electron transport complex subunit E	3.19525e-07	0.08	0.966	INMKKERDAKKKKVAKK	KKERDAKKKKVAKK	KKERDAKKKKVAKK
WYD16049.1	DUF3601 domain-containing protein	0.515396	0.47	0.9595	EKKRDKKRKKEMKKLSETLS	KKRDKKRKKEMKK	EKKRDKKRKKEMKKL
WYD16203.1	ribonuclease J	0.0159191	0.3	0.971	KVAEKEKKKKEEIQKVEVIQ	KSKKVKNKVVKKVAEKEKKKKEE	KSKKVKNKVVKKVAEKEKKKKEEIQKVEVIQNNSKKVK
WYD17659.1	recombinase RecA	0.265757	0.21	0.961	AKGPIEKKKKKSKKEVASDD	IAKGPIEKKKKKSKK	LKEAIAKGPIEKKKKKSKKE
WYD16150.1	hypothetical protein	0.369628	0.14	0.9585	DTSKTGKTVKRIKQERQE	KEIPIKKKDDKKVTENKIKEKPKTTAKKPSPKK	IPIKKKDDKKVTENKIKEKPKTTAKKPSPKK
WYD17117.1	shikimate dehydrogenase	0.520245	0.15	0.947	STQLRKKIRKKIKKKVEEFY	RKKIRKKIKKK	LRKKIRKKIKKKVEEFY
WYD16413.1	endo alpha-1,4 polygalactosaminidase	0.0259457	0.38	0.9305	KDEAKAKTKKIKSKFKK	AKAKTKKIKSKFKK	AKAKTKKIKSKFKK
WYD17586.1	M23 family metallopeptidase	0.166728	0.09	0.9315	EKGQKGKGKKGAGVAPPPDT	EQKKEKGQKGKGKKGAG	QAKEEQKKEKGQKGKGKKGAG
WYD18016.1	SDR family NAD(P)-dependent oxidoreductase	0.0547581	0.19	0.9195	DITIKPQRHKIKKVKRKE	KPQRHKIKKVKRKE	KPQRHKIKKVKRKE
WYD16067.1	threonine/serine exporter family protein	1.42416e-06	0.06	0.909	KYTKILKKYRKFKEYKKKHK	KILKKYRKFKEYKKKHKV	KILKKYRKFKEYKKKHKV
WYD16091.1	hypothetical protein	0.464526	0.03	0.8885	KKIENKKGVKLGRTAKVK	LKSGKEIKKIENKKGVKLGRTAKVK	KSGKEIKKIENKKGVKLGRTAKVK
WYD17728.1	HU family DNA-binding protein	0.000716266	0.15	0.8995	EEVKIGKRKSIKFRPGKAFL	PRLGRNPKTGEEVKIGKRKSIKFRPGKA	PRLGRNPKTGEEVKIGKRKSIKFRPGKA
WYD16488.1	recombinase family protein	0.190721	0.3	0.912	QLETDAKGRKISKKKNKVIG	KGRKISKKKNKVIGRPN	AKGRKISKKKNKVIGRPNK
WYD16070.1	translation elongation factor 4	0.150304	0.21	0.902	KQKEGKKRMKSIGNVEIPQE	RKKKLLEKQKEGKKRMK	ITRKKKLLEKQKEGKKRMK
WYD17234.1	IS200/IS605 family element transposase accessory protein TnpB	0.320682	0.35	0.8785	KGYPKFKSKKDNRKSYRTNY	RKLSRKPKGSSNRNKARIKVA	QRKLSRKPKGSSNRNKARIKVA
WYD16730.1	50S ribosomal protein L6	0.133814	0.06	0.891	KGVKYADEHIRRKEGKKS	RAKRPPEPYKGKGVKYADEHIRRKEGKKS	RAKRPPEPYKGKGVKYADEHIRRKEGKKS
WYD16776.1	IS200/IS605 family element transposase accessory protein TnpB	0.165739	0.37	0.876	KGYPKFKSKKDNRKSYRTNY	RKLSRKPKGSSNRNKARIKVA	QRKLSRKPKGSSNRNKARIKVA
WYD16253.1	IS200/IS605 family element transposase accessory protein TnpB	0.0924526	0.37	0.8755	KGYPKFKSKKDNRKSYRTNY	RKLSRKPKGSSNRNKARIKVA	QRKLSRKPKGSSNRNKARIKVA
WYD18040.1	cardiolipin synthase	3.96118e-05	0.27	0.891	NKIYKLKKLRSRKNVSESDR	KKKRVANKIYKLKKLRSRKN	KKKRVANKIYKLKKLRSRKNVS
WYD16634.1	energy transducer TonB	0.226237	0.03	0.8595	KPKTTPKKEKPSLADLKKQI	KPEDKPVEKPEKERPEKKVEENKKAEKTVQVEDKPKTTPKKEKP	KPVEKPEKERPEKKVEENKKAEKTVQVEDKPKTTPKKEKP
WYD16664.1	DeoR/GlpR family DNA-binding transcription regulator	0.000629401	0.46	0.8655	KEEHREIKRKIAKRIFQKIC	KYDRKKEEHREIKRKIAKR	RKYDRKKEEHREIKRKIAKR
WYD17555.1	MATE family efflux transporter	7.49851e-20	0.03	0.846	LCYFIKISKKIKKGKINK	ISKKIKKGKINK	ISKKIKKGKINK
WYD16649.1	BMC domain-containing protein	0.173808	0	0.846	NAEKEKSDKKVEEVIVNEVQ	KGNKKHKNKK	KGNKKHKNKK
WYD16007.1	lysophospholipid acyltransferase family protein	0.000698738	0.3	0.828	VLISKLKEKKIYALFSDHRD	KKSLKNKERRK	KKSLKNKERRK
WYD17383.1	lysine 2,3-aminomutase	0.181969	0.54	0.823	HLARHERNKKRAEAEGKK	RHERNKKRAEAEGKK	RHERNKKRAEAEGKK
WYD17277.1	oligosaccharide repeat unit polymerase	1.89798e-14	0.32	0.8215	TLQDGLKIRKLYLLSPVIIY	PSKKQKRRRT	PSKKQKRRRT
WYD17304.1	IS200/IS605 family element transposase accessory protein TnpB	0.292112	0.48	0.8145	KGYPKFKSKKDNRKSYRTNY	RKLSRKSKGSSNRNKARIKVA	RKLSRKSKGSSNRNKARIKV
WYD16459.1	aminotransferase class I/II-fold pyridoxal phosphate-dependent enzyme	0.0359377	0.08	0.8225	KIKGLAKKIKDSINKFKN	PKRKIKGLAKKIKDSINKFK	PKRKIKGLAKKIKDSINKFKN
WYD16827.1	RnfABCDGE type electron transport complex subunit B	0.0807477	0.1	0.842	TKEFVEKNKRMLMKFKEAFD	KKKPAAKKPVEKK	PVKKKPAAKKPVEKKA
WYD16744.1	50S ribosomal protein L4	6.0181e-05	0.01	0.8085	EKKVNKKVRNLALRSALSAK	MVRGGGRKPFKQKGTGRARQG	VRGGGRKPFKQKGTGRARQGTIRA
WYD16417.1	hypothetical protein	0.000724669	0.23	0.8295	EYEDILKKRIKKKEEKKDIQ	KKRIKKKEEKK	KKRIKKKEEKKD
WYD17361.1	ABC transporter permease	5.67384e-17	0.22	0.7985	VLIIYEWRRKKEKEREREKA	RRKKEKEREREKA	RRKKEKEREREKAIGF
WYD16709.1	tRNA guanosine(34) transglycosylase Tgt	0.0227916	0.23	0.795	RKAIKEKRFKEFKENFIKRY	DARKAIKEKRFKEFKENFIKRYENKK	ARKAIKEKRFKEFKENFIKRYENKK
WYD16009.1	3-hydroxybutyryl-CoA dehydrogenase	0.000702594	0.02	0.7915	PTELVDKIKKVSEDIGKVPV	GKKKIAKGFEKRIAKGK	GKKKIAKGFEKRIAKGK
WYD16491.1	zeta toxin family protein	0.184537	0.14	0.776	NVVVVKPEKSRLGTLERYEA	NPWSKKIEKGKSRGFGR	RENPWSKKIEKGKSRGFGR
WYD17503.1	acyl-CoA dehydrogenase family protein	0.101229	0.16	0.813	DVPGLVKKKKGPVTGPRKNI	LVKKKKGPVTGPRKN	DVPGLVKKKKGPVTGPRKN
WYD16139.1	tRNA threonylcarbamoyladenosine dehydratase	0.185799	0.2	0.8275	VIRKELKKRRINKLKVVYSD	IRKELKKRRINK	AKVIRKELKKRRINKLK
WYD17890.1	RluA family pseudouridine synthase	0.0071573	0.12	0.782	EIYLNGKRIKNNAKKIKKLN	KRIKNNAKKIKKLN	GKRIKNNAKKIKKLNR
WYD17158.1	aminodeoxychorismate/anthranilate synthase component II	0.00421558	0.01	0.7525	GHVFGAKVRKGKSPVHGKVH	KVRKGKSPVHGKVHKIKNSGK	KVRKGKSPVHGKVHKIKNSGK
WYD17922.1	SsrA-binding protein SmpB	0.41908	0.08	0.77	AKKDQERNLKREFKNNNR	RRVRKLLLHRKEIKKIHEKVKI	RRVRKLLLHRKEIKKIHEKVKIK
WYD17641.1	hypothetical protein	0.00277513	0.27	0.765	SEGKVWKSRKKIPPILFKKT	KKSIEKSKKK	KKSIEKSKKK
WYD16687.1	undecaprenyldiphospho-muramoylpentapeptide beta-N-acetylglucosaminyltransferase	0.0123051	0.03	0.7495	RNDEKLKKMRIRLKPLRKPN	KLKKMRIRLKPLRKP	EKLKKMRIRLKPLRKP
WYD16734.1	50S ribosomal protein L24	0.524852	0.07	0.7765	YEVRDGKKVRISKKSGEII	KDKKKTGKVLKVFPKKGK	KDKKKTGKVLKVFPKKGK
WYD18043.1	GTP pyrophosphokinase	0.450131	0.13	0.7855	VPSVHSVRRRVKKPTHLIEK	RRRVKKPTHLIEKIIRKGKK	RRRVKKPTHLIEKIIRKGKK
WYD17110.1	hypothetical protein	0.180925	0.48	0.725	DELEILKREKVNTPKREEEL	IKKIEEREEAGKRYAEYKRNLKKWIKHMKK	KKIEEREEAGKRYAEYKRNLKKWIKHMKK
WYD17190.1	dihydroxy-acid dehydratase	0.0544964	0.18	0.748	LSIIGIKGKRISAEEVKKIL	EEVKKILVERKINWKKPESKYKKG	GKRISAEEVKKILVERKINWKKPESKYKKG
WYD16230.1	polysaccharide deacetylase family protein	0.00303919	0.14	0.712	DVEDREKEKKFNLMSKEEVK	IREKRNEMKAFRNKIRKFFGIKTK	REKRNEMKAFRNKIRKFFGIKT
WYD17981.1	hypothetical protein	0.000183451	0.13	0.709	EEKFKRKIKKTIEKQKSHFS	KFKRKIKKTI	KFKRKIKKTIEK
WYD15949.1	hypothetical protein	0.00200477	0.37	0.739	EYLLSYNRKKLINLDIDKDD	PNMKKKK	RPNMKKKK
WYD16374.1	DNA primase	0.183395	0.4	0.734	KKVKFGKLKKEIEKTKSVEE	RDKTKDDINKKVKFGKLKKEI	KLRDKTKDDINKKVKFGKLKKEI
WYD16000.1	IS200/IS605 family element transposase accessory protein TnpB	0.344661	0.38	0.72	KGYPKFKSKKDNRKSYRTNY	SRKPKGSSNRNKARIKV	SRKPKGSSNRNKARIKV
WYD17963.1	1,4-alpha-glucan branching protein GlgB	0.00635165	0.37	0.7535	GGSYQGKKRRYKAIKKSWNY	GKKRRYKAIKK	QGKKRRYKAIKKS
WYD16731.1	30S ribosomal protein S8	0.111301	0	0.729	VIKGLKRISKPGRRVYSSVE	GKERVIKGLKRISKPGRR	KYAGKERVIKGLKRISKPGRR
WYD17438.1	citrate lyase subunit alpha	7.45483e-06	0.17	0.7325	KKKAGAKLRMRIQDEPKIVA	KPTKKKAGAKLR	KPTKKKAGAKLRMRI
WYD17870.1	IS200/IS605 family element transposase accessory protein TnpB	0.144813	0.41	0.715	KGYPKFKSKKDNRKSYRTNY	RKPKGSSNRNKARIK	SRKPKGSSNRNKARIK
WYD16110.1	Asp-tRNA(Asn)/Glu-tRNA(Gln) amidotransferase subunit GatA	0.054448	0.1	0.7175	AKKLDEKRKNGEKLGKLAGI	KEAKKLDEKRKNGEKLG	LKEAKKLDEKRKNGEKLG
WYD16218.1	IS200/IS605 family element transposase accessory protein TnpB	0.0777138	0.34	0.714	KGYPKFKSKKDNRKSYRTNY	RKPKGSSNRNKARIK	SRKPKGSSNRNKARIK
WYD16710.1	bifunctional (p)ppGpp synthetase/guanosine-3',5'-bis(diphosphate) 3'-pyrophosphohydrolase	0.0565763	0.22	0.727	THGAKGKIRKFLKDENKENV	KKKEEKKKEG	EVLKKKEEKKKEGK
WYD16881.1	hypothetical protein	0.0203806	0.22	0.7275	DSYAKAKKKKAKVQVEEYEE	KAKKKKAK	AKAKKKKAKV
WYD17017.1	YbaN family protein	1.30503e-08	0.03	0.6785	EGKGLTTSVKIKAILFLSCG	TKHKKK	KHKKK
WYD17567.1	hypothetical protein	0.0299374	0.13	0.708	KEYKDNKRVKVRGLYVSAHS	KKSKDKNGKEIEKKTVMKK	KKSKDKNGKEIEKKTVMKKII
WYD17213.1	endopeptidase La	0.00194445	0.03	0.7005	AKFRPEKSRKAVGKVGVVNG	GKAKFRPEKSRKA	EKYLGKAKFRPEKSRKA
WYD16243.1	HAD-IIA family hydrolase	0.0175675	0.16	0.7095	TIYLNKKKKKAKVFLLGTKD	KKKKKAK	KKKKKAKV
WYD17372.1	30S ribosomal protein S20	0.437811	0.24	0.7	ANSKSAKKRILVAERNRVRN	LKKNTASRKKAR	KGILKKNTASRKKARL
WYD17973.1	primosomal protein N'	0.341452	0.44	0.729	KEKLEEKFKRNDIRELEEKE	KGSKKKIDNFKKFLKKK	KGSKKKIDNFKKFLKKK
WYD17516.1	signal recognition particle protein	0.133268	0.07	0.705	KIDDLAPAEKEMRKVEAIIQ	RKKPDILKASRKIRIA	EERKKPDILKASRKIRIAK
WYD16386.1	peptide chain release factor N(5)-glutamine methyltransferase	0.346493	0.25	0.7055	MLVLRAKKRKPLQYILGEWE	LRAKKRK	KKEDKDKIREMLVLRAKKRK
WYD16397.1	hypothetical protein	0.0947262	0.04	0.7015	VLPRLKKFKKFKKCKTISDF	RLKKFKKFK	PRLKKFKKFKKCK
WYD16020.1	insulinase family protein	0.0446272	0.13	0.7605	LSYEIKKGKKVVKKPSNQIH	KKGKKVVKK	KKMKNFRKTKKEEILDLSYEIKKGKKVVKKP
WYD16925.1	zinc ABC transporter substrate-binding protein	0.404165	0.1	0.6225	YLKNSREYAKRLRKLKADAL	KRGKK	KRGKK
WYD17212.1	ATP-dependent Clp protease ATP-binding subunit ClpX	0.945075	0.22	0.5825	LTEIAKRALKRKMGARGLRA	RALKRKMG	RALKRKMG
WYD16688.1	UDP-N-acetylmuramoyl-L-alanine--D-glutamate ligase	0.813542	0.31	0.5935	DDVEIEKRAKQVKAKRISVS	RAKQVKAKRI	RAKQVKAKRISVSKFK
WYD16806.1	30S ribosomal protein S12	0.814458	0.44	0.5845	DTAGVAKRKQGRSRYGAKNA	KRKQGRSR	AKRKQGRSR
WYD16477.1	siphovirus Gp157 family protein	0.937063	0.12	0.5965	EIERLEKFKKTKEKKLEFLK	KKTKEK	KFKKTKEKKLE
WYD16320.1	hypothetical protein	0.861162	0.34	0.58	SKQNAAYKKRSREKVLGIRN	KKRSR	AYKKRSREK
WYD16944.1	heat-inducible transcriptional repressor HrcA	0.675505	0.13	0	KAEELNKKIKNDEVSINDLE	-	-
WYD16997.1	GNAT family N-acetyltransferase	0.622942	0	0	DEKEHIKKVKSSETSNHFVA	-	-
WYD17037.1	DNA gyrase subunit A	0.624985	0.28	0	KEKYADKRRTKIEEERMEIL	-	-
WYD17076.1	HD domain-containing protein	0.607068	0.19	0	VDTASFQRLKRIKQLSSSYI	-	-
WYD17105.1	M48 family metalloprotease	0.812755	0.02	0	GKLIDITRKIMKQRDVLK	-	-
WYD17113.1	DUF896 domain-containing protein	0.866411	0.38	0	YYAKLSKKRKLTEEEIKDRE	-	-
WYD17136.1	YicC family protein	0.8467	0.26	0	ILKSKLEQVKELRPQVVENY	-	-
WYD17169.1	GntR family transcriptional regulator	0.786119	0.17	0	VKKHYLRADKIFKKSIKIN	-	-
WYD17197.1	hypothetical protein	0.781415	0.01	0	EHELDYILKKYGKEPSKENR	-	-
WYD17215.1	valine--tRNA ligase	0.750639	0.12	0	GLDRFEARKKIVEDLKEQGL	-	-
WYD17222.1	HEAT repeat domain-containing protein	0.846017	0.49	0	ELEKIEKARRAAVKFLSKC	-	-
WYD17223.1	dephospho-CoA kinase	0.753886	0.02	0	NGNVDRKKLKEIVFENKDKL	-	-
WYD17226.1	CinA family nicotinamide mononucleotide deamidase-related protein	0.789463	0.01	0	SNEAKIKRLKVKKETLEKYG	-	-
WYD17255.1	16S rRNA (cytosine(1402)-N(4))-methyltransferase RsmH	0.934366	0.29	0	LIKRAYPERASKHPAKKTFQ	-	-
WYD17300.1	hypothetical protein	0.809429	0	0	AANVNFSALKNLASGELFFT	-	-
WYD17305.1	PAS domain-containing protein	0.770842	0.22	0	LADARKQLKERVKTLKPYEI	-	-
WYD17318.1	coproporphyrinogen III oxidase	0.923578	0.28	0	GSLMGVRPTKVLRRLLINGC	-	-
WYD17345.1	hypothetical protein	0.775507	0.09	0	LLEDLEKNKKIESIEVITKE	-	-
WYD17422.1	hypothetical protein	0.748664	0.02	0	NFKEKYINKKVNKELYQRLI	-	-
WYD17458.1	ABC transporter ATP-binding protein	0.804256	0.07	0	SQTSLTKIRREKIGLIFQQF	-	-
WYD17467.1	ABC transporter substrate-binding protein	0.713129	0.02	0	LKDNKEEAKKILRAIKKGYQ	-	-
WYD17484.1	heavy-metal-associated domain-containing protein	0.804605	0	0	SVREALEEIKGIKVLDVKIG	-	-
WYD17498.1	metalloregulator ArsR/SmtB family transcription factor	0.858643	0.02	0	QELVDKIKKKFPEDEILGDL	-	-
WYD17508.1	PLP-dependent aminotransferase family protein	0.0306497	0.82	0	ISWSFEKKRKMIELSLKYDF	-	-
WYD17527.1	tetratricopeptide repeat protein	0.933701	0.19	0	YEEGIEKLKKALEILEEDKT	-	-
WYD17540.1	DNA repair protein RecN	0.890517	0.4	0	LKRIKEKYKRTLPELIAYRE	-	-
WYD17566.1	rubrerythrin family protein	0.915267	0.05	0	CPVCGADKAKFKRRAVNY	-	-
WYD17668.1	pyridoxamine 5'-phosphate oxidase family protein	0.929865	0.23	0	PRTLVYSLEVEEITAKRK	-	-
WYD17703.1	hypothetical protein	0.722401	0.12	0	TISNLTKKQKRLLDYIRDNY	-	-
WYD17725.1	ferrous iron transport protein A	0.774254	0.14	0	HGSGPLKRRIMDMGITKNSE	-	-
WYD17752.1	WGR domain-containing protein	0.909868	0.36	0	FKLINSKKKKGYEEFPEFDR	-	-
WYD16496.1	dipeptidase PepV	0.751645	0.03	0	KGSVRVKIKKKFSTLKDVVI	-	-
WYD16533.1	N-acetyltransferase	0.837964	0.02	0	KEILARLEYKRNANILDFEH	-	-
WYD16534.1	excinuclease ABC subunit UvrB	0.911742	0.55	0.2665	EAITETERRRKIQKEYNAYN	-	KRAAKK
WYD16547.1	leucine-rich repeat domain-containing protein	0.843676	0	0	KLTKVEFGSKVKRLEPSSFA	-	-
WYD16548.1	2-hydroxyacyl-CoA dehydratase subunit D	0.844277	0.23	0	NENREEKRRFIKLAAKHPQS	-	-
WYD16606.1	ACP S-malonyltransferase	0.89481	0.01	0	MGKELYEKNKRAKELFDKIF	-	-
WYD16616.1	sugar phosphate isomerase/epimerase	0.873932	0.01	0	PPAPTTREEMIRIMREGRDY	-	-
WYD16646.1	diol dehydratase small subunit	0.925613	0.39	0	DYPLSVKRKDLVKSATGKKL	-	-
WYD16676.1	peptide chain release factor 2	0.736954	0.43	0	RRSFDLEKRKSTIKELEKLT	-	-
WYD16681.1	cell division protein FtsZ	0.827182	0.09	0	PFNFEGERRKNNAESGIELL	-	-
WYD16700.1	Txe/YoeB family addiction module toxin	0.881815	0.2	0	TDWLVKKKNKQIFKRINELL	-	-
WYD16718.1	transcriptional regulator NrdR	0.958035	0.57	0	TIDGSTKRRRECNNCLKRFS	-	-
WYD16736.1	30S ribosomal protein S17	0.856547	0.21	0	ILHPIYKKRVKRTTKFKAHD	-	-
WYD16737.1	50S ribosomal protein L29	0.704765	0.19	0	KIREVRREIARINTILNER	-	-
WYD16748.1	hypothetical protein	0.906348	0.42	0	EEELLKPEPKLTPYDIETRN	-	-
WYD16770.1	TIGR02646 family protein	0.882579	0.36	0	NKKKSEPEEFTKYKSKHKII	-	-
WYD16783.1	ArsA family ATPase	0.750142	0.2	0	HLPDKLKTRKISEYSYKNGE	-	-
WYD16817.1	cysteine--tRNA ligase	0.904907	0.06	0	SLERIENTLKRIKELDREHI	-	-
WYD16825.1	helix-turn-helix transcriptional regulator	0.88318	0.13	0.2525	SFGKTLKRIRLKHKDSLRGL	-	KHK
WYD16867.1	hypothetical protein	0.806771	0.48	0.2875	QKIGKGKRKYTIKLDKTDKK	-	KGKRKYTIK
WYD16877.1	high mobility group protein 1	0.935414	0.11	0	PDWSLEPPQVAVRRKK	-	-
WYD16899.1	bifunctional 4-hydroxy-3-methylbut-2-enyl diphosphate reductase/30S ribosomal protein S1	0.829785	0.33	0	KDIKVDPKDKRNKKITYSVK	-	-
WYD16900.1	HPr family phosphocarrier protein	0.797775	0	0	SVKVHIKNKKGLHARPSSLF	-	-
WYD15936.1	DMP19 family protein	0.748117	0.12	0	LESFSEKKLEEIDTLTDLYY	-	-
WYD16012.1	transcriptional regulator	0.854284	0.01	0	NDYTKFYENKRVEKKIIDNM	-	-
WYD17797.1	Fic family protein	0.703782	0.25	0	DNNIEIKRNKQYILKKYLDI	-	-
WYD17824.1	chromosome segregation protein SMC	0.594161	0.75	0	EIENNEKKLKSSQDEVENFK	-	-
WYD17854.1	tyrosine-type recombinase/integrase	0.700338	0.37	0	VFGKGDKERKVYFDARTKIH	-	-
WYD17855.1	Fic family protein	0.806424	0.37	0	VEPLIEKEKKRISAFKNSSN	-	-
WYD17882.1	methionine ABC transporter ATP-binding protein	0.789277	0.34	0	NKTELLERRKKIGMIFQHFN	-	-
WYD17921.1	hypothetical protein	2.7905e-06	0.82	0	ELQDYEKRRKRYRVELTHDY	-	-
WYD17924.1	bis(5'-nucleosyl)-tetraphosphatase (symmetrical) YqeK	0.759287	0.03	0	SHPNTYKFKKEILKELNK	-	-
WYD17930.1	pyridoxal 5'-phosphate synthase lyase subunit PdxS	0.756995	0.13	0	KSGNPKKRAKAIVEAVKNYN	-	-
WYD17946.1	hypothetical protein	0.722157	0.46	0	RNLKDPNRKRYSSIEELREA	-	-
WYD17955.1	hypothetical protein	0.824161	0.04	0	KDSEILKKLKSGYDLSSEEK	-	-
WYD18013.1	MmcQ/YjbR family DNA-binding protein	0.779409	0.39	0	EVLEKIKKKCFEDEIFKANY	-	-
WYD18019.1	5-formyltetrahydrofolate cyclo-ligase	0.73863	0.09	0	KEARTLIKEKRMKLSQAYID	-	-
WYD16055.1	hypothetical protein	0.718133	0.05	0	VKGLSRKKVIHQEEVELKNK	-	-
WYD16088.1	hypothetical protein	0.836075	0.39	0	FDEVPRLILKEAKRQIKIMM	-	-
WYD16159.1	hypothetical protein	0.716172	0.44	0	IENLQNKLKKQEEEISQLKY	-	-
WYD16292.1	hypothetical protein	0.819543	0.11	0	NEVEKKRIEARKWMVQQGFP	-	-
WYD16309.1	hypothetical protein	0.898248	0.17	0	QVKRYAEKLEVYRFVRRK	-	-
WYD16310.1	hypothetical protein	0.819517	0.02	0	LNNFEEVKEKLLKLCDD	-	-
WYD16327.1	toxin-antitoxin system, antitoxin component, Xre family protein	0.895122	0.11	0	KNLNLTPYGLRKKVNGETEF	-	-
WYD16387.1	peptide chain release factor 1	0.806944	0.22	0	SRYAERKKWKIEIIEKQDGE	-	-
WYD16391.1	integrase	0.737291	0.06	0	EIIIKMIGHKRYKTTLDIYV	-	-
WYD16395.1	phage scaffolding protein	0.809708	0.21	0	NELVEEKNKLKTDLTERDKQ	-	-
WYD18089.1	axf protein	0.871326	0.22	0	EYWQEIERRRADLDAGNGKV	-	-
WYD18055.1	30S ribosome-binding factor RbfA	0.827773	0.06	0	NEIKGFLRKRVAEEVDIRYT	-	-
WYD18073.1	DUF1846 domain-containing protein	0.799001	0.19	0	RKVVTFARKRLELLNEEKSD	-	-
WYD17974.1	peptide deformylase	0.255297	0.05	0.695	KKLANIKKETKRIKEENE	KRLIAKKLANIKKETKRIK	KRLIAKKLANIKKETKRIK
WYD17984.1	helix-turn-helix domain-containing protein	0.211529	0.36	0.6845	NLKKSGKIRREGSTKSGKWI	KKSGKIRREGSTKSGKWI	KKSGKIRREGSTKSGKWIVK
WYD17645.1	hemagglutinin repeat-containing protein	0.000379208	0.46	0.6875	KDFFNKKKEKKESDKNEK	KKKEKKESDKNEK	KKKEKKESDKNEK
WYD17842.1	NFACT family protein	0.0181583	0.38	0.6675	KSLHNKKKTKLKKEVKYGVI	KKKTKLKK	NKKKTKLKKE
WYD17316.1	YifB family Mg chelatase-like AAA ATPase	0.269835	0.36	0.6875	EESSANIRKRVIKARKIQTK	RKRVIKARKIQTK	IRKRVIKARKIQTKR
WYD16318.1	HNH endonuclease	0.00091963	0.05	0.663	GLNVAKLKIKLEEIRKEKKG	EIRKEKKG	KLEEIRKEKKG
WYD16163.1	DNA-binding protein WhiA	0.439129	0.49	0.673	YNILFSKKKKIFKTNKKNKI	KKKKIFKTNKK	KKKKIFKTNKKN
WYD16239.1	FTR1 family iron permease	3.15503e-16	0.09	0.6425	NSLKERKIKKEAEAKENK	ERKIKKEAEAKENK	RKIKKEAEAKENK
WYD16720.1	DNA repair protein RecO	5.17122e-05	0.18	0.655	KGIRKSKKRDKTAVDILSLT	IRKSKKR	KGIRKSKKRD
WYD16077.1	iron ABC transporter permease	5.96097e-15	0.03	0.637	IFKISKKGNKIEVNTLLIVG	KKSRRK	KKSRRK
WYD16833.1	aminoacyl-tRNA hydrolase	0.0121515	0.16	0.625	FIAVDSLRKKFNLNDEREKF	KKKEKLK	KKKEKLK
WYD16842.1	hypothetical protein	8.68421e-06	0.22	0.67	KKIILNKYKRKQEKLFKIYN	KEHKDKKIILNKYKRK	KIKEHKDKKIILNKYKRKQ
WYD17901.1	translational GTPase TypA	0.00266803	0.15	0.647	KILKEGDRRKNWSATNK	RKKILKEGDRRK	RKKILKEGDRRKN
WYD17429.1	DNA polymerase III subunit alpha	0.131194	0.39	0.6575	GLKVKEKNRKRAISKELYLK	KEKNRKRA	KEKNRKRAISKELYLKSK
WYD16689.1	phospho-N-acetylmuramoyl-pentapeptide-transferase	9.37528e-19	0	0.6195	KKGLAGKKKLLFQGIIGLVI	KVSKKGLAGKKK	KVSKKGLAGKKK
WYD16765.1	hypothetical protein	0.000350707	0.03	0.616	YLVYFFTKLKRKK	KRKK	KRKK
WYD16703.1	TRAP transporter large permease	1.30636e-19	0.02	0.605	TVYFIAKRRGYKPIREKRAN	KRRGYKPIREKR	KRRGYKPIREKRA
WYD16258.1	lysophospholipid acyltransferase family protein	0.0509077	0.1	0.661	PKGPKEKAKKGLLYLSQKTS	KGPKEKAKK	GPKGPKEKAKKG
WYD16405.1	SMI1/KNR4 family protein	0.255305	0.3	0.648	EKELREKRNKKPILNVSFDE	KELREKRNKK	PRRIEKNNFEKELREKRNKK
WYD17166.1	16S rRNA (guanine(527)-N(7))-methyltransferase RsmG	0.625377	0.11	0.599	RAEEIIKDRREKYDVGLCRG	KKYPRKIGIPLKKP	KKYPRKIGIPLKKP
WYD16233.1	glycosyltransferase	0.215612	0.28	0.657	DFNYILKIRKLRENRKKNLW	RKLRENRKK	IRKLRENRKKNLWSRIKY
WYD16549.1	2-hydroxyacyl-CoA dehydratase subunit D	0.0367012	0.06	0.6135	MEKLPNKKPRPIEGHKPAAA	NKKPRPI	NKKPRPIEGHKPA
WYD16225.1	MarR family transcriptional regulator	0.00706047	0.47	0.614	EKPENFKKLKEKKKIEINNK	KKLKEKKK	KKLKEKKK
WYD16847.1	hypothetical protein	0.000244322	0.56	0.6535	ESKAHEIKEKLLKTFRGEAS	RTHRKK	FKEKKIILRTHRKKK
WYD16349.1	DKNYY domain-containing protein	4.70107e-07	0.29	0.6025	DENLKFKKKRTSNFSFIIKI	KKNKKI	KKNKKITEIIKK
WYD17898.1	toxin-antitoxin system YwqK family antitoxin	0.0498326	0.26	0.628	KSEFLMKKKMNKKDAIKSLN	KKKMNK	KKVKIKSEFLMKKKMNKK
WYD17986.1	hypothetical protein	0.383924	0.44	0.6255	DIIKEPYRKRIENGEPLAKL	NKPKDKK	KNKPKDKKEKI
WYD17982.1	hypothetical protein	0.102354	0.31	0.6105	AELEKIKKERNKSFYPLKFD	PKKKI	KPKKKIAEKKI
WYD18038.1	MFS transporter	0.023328	0.51	0.61	LGIAKLKRKNSKEELLRLQH	KSPGRKK	EKDEEKKSPGRKK
WYD18049.1	NUDIX domain-containing protein	0.0951107	0.15	0.616	SFPGGKKDKKDKNFRETAIR	KKDKK	AGEISFPGGKKDKKDK
WYD17718.1	WYL domain-containing protein	0.631021	0.19	0.5335	KIRLSEKGKKLFKTIKINRP	GKK	KGKKL
WYD16558.1	transcription antiterminator	0.0503018	0.68	0.553	PLIFRTKRKIKLKNSILKDV	KKNK	AGLKKNKK
WYD17108.1	ShlB/FhaC/HecB family hemolysin secretion/activation protein	5.32818e-07	0.6	0	DEIDIEKRRQEQQNFDNLIK	-	-
WYD17116.1	chorismate mutase	0.694235	0.25	0	LFKERLEVSKKIGLLKKKHN	-	-
WYD17121.1	hypothetical protein	0.620631	0.44	0	EADADKMRERMEEREKQQQE	-	-
WYD17138.1	DNA-directed RNA polymerase subunit omega	0.690706	0.04	0	TIIAGERARERAKERMERGG	-	-
WYD17243.1	STAS domain-containing protein	0.656185	0	0	HINSLAMGILRGKLQVVREM	-	-
WYD17280.1	NAD-dependent epimerase/dehydratase family protein	0.679162	0.09	0	GSQLAYRLWKNKKDLILIDN	-	-
WYD17309.1	translation elongation factor Ts	0.62128	0	0	NEEFKEFGKKLVKIALERNV	-	-
WYD17330.1	DUF523 domain-containing protein	0.605016	0.29	0	KTYQIAKRKRVDFAILKERS	-	-
WYD17332.1	adhesion protein FadA	0.698125	0.24	0	KLKEDAKVRWHRDEYKKLLK	-	-
WYD17346.1	hypothetical protein	0.610326	0.03	0	IENTVNPKEKDKRNIFANLR	-	-
WYD17414.1	carbamoyl-phosphate synthase large subunit	0.639086	0.12	0	SLEKIIKRIKLAGDERLFFI	-	-
WYD17419.1	hypothetical protein	0.675868	0.12	0	KNKENIKKIRSSKVYKELER	-	-
WYD17426.1	DEAD/DEAH box helicase	0.0394474	0.62	0	TNLHEEKKKKSMVIMPKSLI	-	-
WYD17488.1	adhesion protein FadA	0.65361	0.25	0	KLKEDAKIRWHRDEYKKLLK	-	-
WYD17517.1	30S ribosomal protein S16	0.654668	0.08	0	SILVKAGVWAKFEESKKK	-	-
WYD17549.1	[citrate (pro-3S)-lyase] ligase	0.618304	0.36	0	DDSSLVPFEVRKKLVIEGTK	-	-
WYD17563.1	aminopeptidase P family protein	0.609515	0.29	0	NEILSKKKYKIIDFDLLAEV	-	-
WYD17590.1	hypothetical protein	0.605304	0.1	0	VKSENIKKAKELMNQVASNY	-	-
WYD17626.1	23S rRNA (adenine(2503)-C(2))-methyltransferase RlmN	0.142283	0.6	0	EYQKQTKRRITFEYILIDNF	-	-
WYD17630.1	cold-shock protein	0.651862	0	0	TEGQKGPQASNIVIIK	-	-
WYD17656.1	glycosyltransferase family 9 protein	0.609157	0.15	0.251	FISFVRKIRKLKIDVCLTPH	-	K
WYD17674.1	MnmA/TRMU family protein	0.676074	0.13	0	NSQALEKVKKLSGMEDLVLR	-	-
WYD17673.1	cell division protein SepF	0.657296	0.25	0	TSKALSKRQKMEEEVDEFRY	-	-
WYD17683.1	hypothetical protein	0.669425	0	0	LSEEELKKFELPKDKSVANF	-	-
WYD17691.1	response regulator transcription factor	0.66673	0.11	0	DVLIKNIRKKIDLGNSKPLI	-	-
WYD17727.1	tetratricopeptide repeat protein	0.622339	0.22	0	EIQDGINRLKRALTMEEGIT	-	-
WYD16434.1	ATP synthase F1 subunit delta	0.62006	0.26	0	KELTEEQKKKLIDKLSQKTG	-	-
WYD16483.1	50S ribosomal protein L13	0.656672	0.08	0	AVKRMLPKNKLGRQQLTRLR	-	-
WYD16493.1	fructose bisphosphate aldolase	0.69843	0.05	0	EEKKILPFLKIDKGLNDLDA	-	-
WYD16517.1	hypothetical protein	0.633679	0.2	0	LNNSELAEKIRLKCDIELYP	-	-
WYD16554.1	CoA transferase subunit A	0.625126	0.02	0	KTIPKLPDKKLERIPNPFKE	-	-
WYD16589.1	hypothetical protein	0.651206	0.25	0	LEEYKIERRKNSGIYYFDNY	-	-
WYD16598.1	DNA integrity scanning diadenylate cyclase DisA	0.647837	0.14	0	RHRTAERTAKHLKREVVAIS	-	-
WYD16601.1	ribonuclease E/G	0.0775113	0.63	0	KKDLIKKLRKYFKDEDIFEY	-	-
WYD16696.1	MerR family transcriptional regulator	0.633964	0.26	0	ARCNLLKKQREKLLEQRRQI	-	-
WYD16784.1	ArsA family ATPase	0.620297	0.17	0	ELDSDVVKRKIFPEVKNTML	-	-
WYD16857.1	type II toxin-antitoxin system prevent-host-death family antitoxin	0.623104	0.17	0	DYYNELVRRKKEIEKGNYME	-	-
WYD16884.1	hypothetical protein	0.520681	0.6	0	QENNINKRKKTKEEEEYIEI	-	-
WYD15997.1	DUF1963 domain-containing protein	0.672323	0.06	0	FYDEEIKKFRYEDNPDKLCY	-	-
WYD16001.1	cell division protein SepF	0.650175	0.04	0	IDIVFLKPKKFEDCVICAGY	-	-
WYD16041.1	hypothetical protein	0.685559	0.09	0	FELTNEQRKYLGLIPVEEDW	-	-
WYD17788.1	UvrD-helicase domain-containing protein	0.103683	0.63	0	YNKVDIKRKKYYTYYIVDEE	-	-
WYD17810.1	aconitate hydratase	0.683245	0.02	0	KAAEILKGKKVSEDVELTIG	-	-
WYD17837.1	M20 family metallopeptidase	0.60382	0.08	0	SATIQEEAYKGMKEACLAMT	-	-
WYD17841.1	DEAD/DEAH box helicase family protein	0.0123781	0.69	0	GLLIGEYRRRKNKEKVLFLC	-	-
WYD17929.1	PLP-dependent aminotransferase family protein	1.07878e-05	0.62	0	KMRTLYKKKREFLVNTIKKY	-	-
WYD17940.1	oligoendopeptidase F	0.650052	0.53	0	EETINEWIKKYPKLQERKFG	-	-
WYD17985.1	BREX-1 system adenine-specific DNA-methyltransferase PglX	0.312833	0.64	0	DDDISAKEKKDIEKQLKELD	-	-
WYD17991.1	DUF4357 domain-containing protein	0.61131	0.44	0	GSESVEKRNKRIIEELIENN	-	-
WYD18003.1	tyrosine-type recombinase/integrase	0.694913	0.57	0.293	KNLVVSQRKKRNRDTKKTIF	-	RKKRNR
WYD16082.1	hypothetical protein	0.673153	0.21	0	TGRELRKIRKYWKKELSTKD	-	-
WYD16096.1	AraC family transcriptional regulator	0.676905	0.02	0	VNELELRLQKVLDVLNIKIL	-	-
WYD16109.1	Asp-tRNA(Asn)/Glu-tRNA(Gln) amidotransferase subunit GatC	0.633456	0	0	REKEEKPSLKIEKVLLNAPE	-	-
WYD16125.1	cyclodeaminase/cyclohydrolase family protein	0.674724	0.04	0	AHLSFGKKKYEALSDDVKAK	-	-
WYD16147.1	TIR domain-containing protein	0.106284	0.65	0	EVKNETKRKYKYDAFISYRH	-	-
WYD16170.1	Holliday junction resolvase RuvX	0.626573	0.22	0	NKNGAIEKRKVVDKVAASII	-	-
WYD16174.1	DNA mismatch repair protein MutS	0.633954	0.18	0	PKEVLNRSNKILKKLETRKN	-	-
WYD16189.1	AAA family ATPase	0.018501	0.63	0	DESISEKKNRIDITREVYNF	-	-
WYD16200.1	3'-5' exoribonuclease YhaM family protein	0.619356	0.1	0	LRSEETKKLKKFVDKQGFYN	-	-
WYD16212.1	hypothetical protein	0.600402	0.04	0	EYFLHHKKEKEIKLITDIHS	-	-
WYD16231.1	glycosyltransferase	0.623888	0.51	0	IYNSRRKKRMIFSEALSSSL	-	-
WYD16319.1	hypothetical protein	0.622123	0.1	0	KDDMLNADNKLPKMLEG	-	-
WYD18094.1	hypothetical protein	0.602168	0.13	0	IDYSLEEISKLAKDPETAIK	-	-
WYD18075.1	TIGR01212 family radical SAM protein	0.693818	0.06	0	SIHKELKRRNTYQGRLYRGG	-	-

## Sheet: Suppl. Table 3
Supplementary Table 3. Summary of docked complex of importin α and RBPL34 showing top-ranked clusters with HADDOCK score, RMSD, and energy components
Cluster	haddock-score	sd	rmsd	sd	rmsd-Emin	sd	Nstruc	Einter	sd	Enb	sd	Evdw+0.1Eelec	sd	Evdw	sd	Eelec	sd	Eair	sd	Ecdih	sd	Ecoup	sd	Esani	sd	Evean	sd	Edani	sd	#AIRviol	sd	#dihedviol	sd	#Coupviol	sd	#Saniviol	sd	#Veanviol	sd	#Daniviol	sd	BSA	sd	#dH	sd	#Edesolv	sd
Cluster 4	-125.53	4.358	1.121	0.868	1.121	0.868	19	-434.59	49.66	-505.98	66.65	-94.19	2.27	-48.44	7.08	-457.54	73.35	71.38	28.79	0	0	0	0	0	0	0	0	0	0	2.5	0.87	0	0	0	0	0	0	0	0	0	0	1721.19	76.205	-419.613	51.549	7.278	2.741
Cluster 3	-97.555	6.52	0.745	0.521	6.373	0.347	30	-290.94	48.01	-370.02	43.74	-81.58	4.3	-49.53	4.57	-320.49	46.14	79.08	27.2	0	0	0	0	0	0	0	0	0	0	3.25	1.09	0	0	0	0	0	0	0	0	0	0	1752.14	173.711	-298.621	39.715	8.164	3.006
Cluster 7	-96.242	8.588	0.999	0.589	7.305	0.207	7	-244.16	64.26	-364.32	47.38	-71.85	5.24	-39.35	8.64	-324.97	54.18	120.16	35.06	0	0	0	0	0	0	0	0	0	0	4	1.23	0	0	0	0	0	0	0	0	0	0	1775.48	183.134	-306.641	39.857	-3.912	1.737
Cluster 1	-90.122	5.551	0.836	0.533	3.24	0.12	36	-234.35	18.26	-294.64	29.23	-70.1	5.2	-45.15	6.62	-249.49	32.96	60.3	26.09	0	0	0	0	0	0	0	0	0	0	2	0.71	0	0	0	0	0	0	0	0	0	0	1659.07	142.439	-238.351	23.412	-1.102	2.477
Cluster 5	-89.846	5.68	1.147	0.758	6.778	0.325	16	-242.71	44.38	-305.04	33.29	-69.99	5.21	-43.88	5.25	-261.16	34.72	62.32	22.15	0	0	0	0	0	0	0	0	0	0	2.75	0.83	0	0	0	0	0	0	0	0	0	0	1583.92	154.056	-255.117	27.498	0.032	2.677
Cluster 2	-81.653	3.151	1.159	0.918	6.759	0.47	31	-198.72	66.76	-287.04	53.48	-61.64	2.94	-36.59	8.23	-250.45	61.32	88.32	27.37	0	0	0	0	0	0	0	0	0	0	2.75	0.83	0	0	0	0	0	0	0	0	0	0	1632.55	37.168	-232.366	48.816	-3.801	4.619
Cluster 6	-73.306	5.062	1.032	0.639	5.353	0.092	12	-210.44	67.83	-259.19	70.42	-53.92	4.88	-31.11	6.13	-228.08	74.98	48.75	12.4	0	0	0	0	0	0	0	0	0	0	2.5	1.12	0	0	0	0	0	0	0	0	0	0	1352.56	38.271	-211.342	56.848	-1.455	7.056
Cluster 8	-70.695	6.093	1.024	0.713	6.649	0.163	4	-206.1	74.27	-300.01	73.05	-54.88	4.41	-27.64	4.09	-272.37	76.68	93.91	10.41	0	0	0	0	0	0	0	0	0	0	3	0.71	0	0	0	0	0	0	0	0	0	0	1313.65	154.162	-239.725	44.078	2.026	10.263

## Sheet: Suppl. Table 4
Supplementary Table 4. Changes in secondary structure of the RBPL34 NLS sequence
	Predicted NLS in RBPL34
	N26	G27	R28	K29	V30	L31	K32	R33	R34	R35	V36	R37	G38	R39	A40	K41	L42	S43	A44
0
100
200																					Helix
300																					Bend
400																					Turn
500
600
700
800
900
1000
1100
1200
1300
1400
1500
1600
1700
1800
1900
2000
2100
2200
2300
2400
2500
2600
2700
2800
2900
3000
3100
3200
3300
3400
3500
3600
3700
3800
3900
4000
4100
4200
4300
4400
4500
4600
4700
4800
4900
5000
5100
5200
5300
5400
5500
5600
5700
5800
5900
6000
6100
6200
6300
6400
6500
6600
6700
6800
6900
7000
7100
7200
7300
7400
7500
7600
7700
7800
7900
8000
8100
8200
8300
8400
8500
8600
8700
8800
8900
9000
9100
9200
9300
9400
9500
9600
9700
9800
9900
10000
10100
10200
10300
10400
10500
10600
10700
10800
10900
11000
11100
11200
11300
11400
11500
11600
11700
11800
11900
12000
12100
12200
12300
12400
12500
12600
12700
12800
12900
13000
13100
13200
13300
13400
13500
13600
13700
13800
13900
14000
14100
14200
14300
14400
14500
14600
14700
14800
14900
15000
15100
15200
15300
15400
15500
15600
15700
15800
15900
16000
16100
16200
16300
16400
16500
16600
16700
16800
16900
17000
17100
17200
17300
17400
17500
17600
17700
17800
17900
18000
18100
18200
18300
18400
18500
18600
18700
18800
18900
19000
19100
19200
19300
19400
19500
19600
19700
19800
19900
20000
20100
20200
20300
20400
20500
20600
20700
20800
20900
21000
21100
21200
21300
21400
21500
21600
21700
21800
21900
22000
22100
22200
22300
22400
22500
22600
22700
22800
22900
23000
23100
23200
23300
23400
23500
23600
23700
23800
23900
24000
24100
24200
24300
24400
24500
24600
24700
24800
24900
25000
25100
25200
25300
25400
25500
25600
25700
25800
25900
26000
26100
26200
26300
26400
26500
26600
26700
26800
26900
27000
27100
27200
27300
27400
27500
27600
27700
27800
27900
28000
28100
28200
28300
28400
28500
28600
28700
28800
28900
29000
29100
29200
29300
29400
29500
29600
29700
29800
29900
30000
30100
30200
30300
30400
30500
30600
30700
30800
30900
31000
31100
31200
31300
31400
31500
31600
31700
31800
31900
32000
32100
32200
32300
32400
32500
32600
32700
32800
32900
33000
33100
33200
33300
33400
33500
33600
33700
33800
33900
34000
34100
34200
34300
34400
34500
34600
34700
34800
34900
35000
35100
35200
35300
35400
35500
35600
35700
35800
35900
36000
36100
36200
36300
36400
36500
36600
36700
36800
36900
37000
37100
37200
37300
37400
37500
37600
37700
37800
37900
38000
38100
38200
38300
38400
38500
38600
38700
38800
38900
39000
39100
39200
39300
39400
39500
39600
39700
39800
39900
40000
40100
40200
40300
40400
40500
40600
40700
40800
40900
41000

## Sheet: Suppl. Table 5
Supplementary Table 5. Summary of docked complex of mutated importin α and RBPL34 showing top-ranked clusters with HADDOCK score, RMSD, and energy components
Cluster	haddock-score	sd	rmsd	sd	rmsd-Emin	sd	Nstruc	Einter	sd	Enb	sd	Evdw+0.1Eelec	sd	Evdw	sd	Eelec	sd	Eair	sd	Ecdih	sd	Ecoup	sd	Esani	sd	Evean	sd	Edani	sd	#AIRviol	sd	#dihedviol	sd	#Coupviol	sd	#Saniviol	sd	#Veanviol	sd	#Daniviol	sd	BSA	sd	#dH	sd	#Edesolv	sd
Cluster 2	-67.22	3.367	0.63	0.38	1.553	0.295	34	-231.37	31.48	-309.5	15.91	-57.22	4.87	-29.18	6.02	-280.31	19.5	78.13	25.54	0	0	0	0	0	0	0	0	0	0	2.5	0.5	0	0	0	0	0	0	0	0	0	0	1407.87	48.739	-228.85	14.81	10.216	1.792
Cluster 3	-63.828	5.63	0.924	0.552	6.479	0.241	15	-122.47	44.72	-209.51	32.91	-58.77	4.99	-42.02	3.38	-167.49	32.27	87.04	19.62	0	0	0	0	0	0	0	0	0	0	2.75	0.83	0	0	0	0	0	0	0	0	0	0	1432.88	58.245	-147.39	30.296	2.986	3.535
Cluster 5	-60.176	5.066	1.012	0.592	2.821	0.204	10	-126.11	15.2	-192.95	31.02	-51.54	5.72	-35.83	4.29	-157.12	29.81	66.84	35.42	0	0	0	0	0	0	0	0	0	0	2.5	1.12	0	0	0	0	0	0	0	0	0	0	1379.53	123.447	-147.05	24.534	0.393	1.981
Cluster 1	-59.789	0.315	1.224	0.73	3.106	0.584	61	-137.41	59.22	-254.41	31.94	-51.17	5.58	-28.59	9.1	-225.82	40.19	116.99	49.27	0	0	0	0	0	0	0	0	0	0	3.75	1.09	0	0	0	0	0	0	0	0	0	0	1248.41	46.793	-186.386	33.968	2.264	1.802
Cluster 12	-56.214	3.551	0.54	0.326	4.618	0.068	4	-59.81	53.74	-185.75	17.83	-53.66	1.63	-38.98	2.14	-146.78	19.23	125.94	52.1	0	0	0	0	0	0	0	0	0	0	3.25	1.48	0	0	0	0	0	0	0	0	0	0	1247.01	41.064	-126.008	19.201	-0.475	1.661
Cluster 11	-45.067	11.509	1.126	0.995	2.516	0.724	4	-95.13	87.39	-238.91	66.16	-46.34	10.72	-24.94	6.63	-213.97	63.45	143.79	39.51	0	0	0	0	0	0	0	0	0	0	4.75	0.83	0	0	0	0	0	0	0	0	0	0	1135.53	147.182	-165.757	45.241	8.289	5.84
Cluster 10	-44.361	3.858	0.531	0.343	7.369	0.095	5	-18.5	21.96	-136.14	23.64	-45.8	5.28	-35.76	4.7	-100.39	23.06	117.64	21.66	0	0	0	0	0	0	0	0	0	0	3.5	0.5	0	0	0	0	0	0	0	0	0	0	1246.79	140.147	-89.626	23.163	-0.291	3.377
Cluster 9	-40.608	6.707	0.88	0.552	7.56	0.192	5	-23.43	32.77	-113.06	34.04	-39.86	5.09	-31.73	3.63	-81.33	33.64	89.63	35.69	0	0	0	0	0	0	0	0	0	0	2.5	0.87	0	0	0	0	0	0	0	0	0	0	938.881	97.194	-76.499	28.741	-1.575	2.97
Cluster 4	-40.465	4.343	1.29	1.035	6.282	0.358	14	-112.52	38.07	-160.63	49.44	-35.45	0.52	-21.54	5.06	-139.09	54.49	48.11	15.69	0	0	0	0	0	0	0	0	0	0	1.75	0.43	0	0	0	0	0	0	0	0	0	0	880.682	61.546	-104.78	41.409	4.08	1.625
Cluster 8	-40.17	0.785	1.08	0.742	5.799	0.447	6	-42.88	8.13	-146.93	21.5	-39.34	2.47	-27.39	2.27	-119.53	22.3	104.05	16.62	0	0	0	0	0	0	0	0	0	0	3	0.71	0	0	0	0	0	0	0	0	0	0	903.069	45.954	-87.459	19.015	0.723	2.833
Cluster 6	-36.688	4.318	1.071	0.63	7.634	0.337	7	47.8	50.45	-141.82	18.45	-37.8	4.6	-26.24	4.26	-115.59	18.02	189.63	61.67	0	0	0	0	0	0	0	0	0	0	5.75	1.64	0	0	0	0	0	0	0	0	0	0	1004.8	55.715	-104.53	14.007	-6.295	3.027
Cluster 7	-23.95	3.241	0.764	0.465	4.868	0.084	6	4.07	23.68	-103.72	26.37	-24.19	2.38	-15.36	5.06	-88.37	31.08	107.79	13.4	0	0	0	0	0	0	0	0	0	0	4	0.71	0	0	0	0	0	0	0	0	0	0	740.671	26.993	-61.858	22.926	-1.699	1.73

## Sheet: Suppl. Table 6
	Supplementary Table 6. Residue-residue contacts and distances in the docked complex of mutated importin α and RBPL34, as observed after MD simulation for 20ns
	Mutated importin α	RBPL34	Distance (Å)
	ASP:44	LYS:29	2.965
	ASP:44	LYS:32	2.848
	ASP:44	ARG:33	2.75
	ASP:44	ARG:35	5.452
	ASP:44	VAL:36	3.786
	GLU:45	ARG:28	2.806
	GLU:45	LYS:32	2.715
	GLU:45	ARG:35	2.955
	GLU:45	VAL:36	5.049
	GLN:46	LYS:32	5.207
	GLN:46	ARG:35	2.933
	GLN:46	VAL:36	4.409
	MET:47	ARG:34	5.566
	MET:47	ARG:35	3.235
	MET:47	VAL:36	5.325
	MET:47	GLY:38	5.994
	MET:47	LEU:42	3.778
	LEU:48	LEU:42	3.684
	LYS:49	ARG:35	5.396
	LYS:49	LEU:42	4.532
	LYS:49	SER:43	3.335
	ARG:50	ARG:35	5.16
	ARG:51	ARG:35	5.695
	GLU:107	ARG:28	2.768
	GLU:107	ARG:35	5.02
	LYS:108	ARG:28	4.019
	GLN:109	ARG:28	5.473
	GLY:150	SER:43	3.842
	THR:151	LEU:42	5.29
	THR:151	SER:43	3.387
	THR:151	ALA:44	5.497
	SER:152	SER:43	2.894
	SER:152	ALA:44	3.562
	GLU:153	SER:43	5.849
	ASN:188	SER:43	5.915
	ILE:189	SER:43	5.812
	GLY:191	LEU:42	3.998
	GLY:191	SER:43	5.378
	ALA:192	ARG:39	5.9
	ALA:192	ALA:40	4.963
	ALA:192	LYS:41	3.595
	ALA:192	LEU:42	3.032
	ALA:192	SER:43	3.295
	GLY:193	ARG:39	4.132
	GLY:193	ALA:40	4.229
	GLY:193	LYS:41	4.082
	GLY:193	LEU:42	3.504
	GLY:193	SER:43	5.244
	SER:194	ARG:34	5.653
	SER:194	ARG:37	4.819
	SER:194	GLY:38	3.143
	SER:194	ARG:39	3.07
	SER:194	ALA:40	4.659
	SER:194	LYS:41	4.955
	SER:194	LEU:42	3.095
	ALA:195	ARG:39	4.617
	ALA:195	ALA:40	5.017
	CYS:237	VAL:36	4.65
	ARG:238	ARG:35	4.631
	ARG:238	VAL:36	3.127
	ARG:238	ARG:37	3.353
	ARG:238	GLY:38	3.821
	ASN:239	VAL:36	5.038
	ASN:239	ARG:37	4.458
	ASN:239	GLY:38	5.549
	ASN:239	LEU:42	4.426
	LYS:240	VAL:36	3.227
	LYS:240	ARG:37	3.601
	LYS:240	GLY:38	5.39
	ASN:241	ARG:37	2.87
	ASN:241	GLY:38	2.946
	ASN:241	ARG:39	4.065
	ASN:241	ALA:40	5.362
	PRO:242	ARG:37	5.328
	PRO:242	GLY:38	5.545
	PRO:242	ARG:39	3.965
	PRO:242	ALA:40	3.821
	PRO:242	LYS:41	5.983
	ASP:270	VAL:36	3.516
	SER:271	VAL:36	4.102
	CYS:272	ARG:33	4.5
	CYS:272	VAL:36	3.552

## Sheet: Suppl. Table 7
Supplementary Table 7. Summary of docked complex of importin α and Tnp showing top-ranked clusters with HADDOCK score, RMSD, and energy components
Cluster	haddock-score	sd	rmsd	sd	rmsd-Emin	sd	Nstruc	Einter	sd	Enb	sd	Evdw+0.1Eelec	sd	Evdw	sd	Eelec	sd	Eair	sd	Ecdih	sd	Ecoup	sd	Esani	sd	Evean	sd	Edani	sd	#AIRviol	sd	#dihedviol	sd	#Coupviol	sd	#Saniviol	sd	#Veanviol	sd	#Daniviol	sd	BSA	sd	#dH	sd	#Edesolv	sd
Cluster 5	-100.337	12.692	1.966	1.654	10.466	1.626	12	-161.49	108.9	-354.45	72.68	-90.16	6.86	-60.8	13.46	-293.65	84.61	192.96	75.4	0	0	0	0	0	0	0	0	0	0	6.5	1.66	0	0	0	0	0	0	0	0	0	0	2301.34	71.216	-253.27	51.848	-0.104	7.69
Cluster 9	-98.496	9.243	1.087	1.009	1.087	1.009	6	-100.97	96.87	-431.1	23.22	-89.54	6.76	-51.59	7.48	-379.51	25.52	330.14	96.11	0	0	0	0	0	0	0	0	0	0	8.75	2.05	0	0	0	0	0	0	0	0	0	0	2457.7	160.461	-333.77	34.296	-4.018	4.567
Cluster 3	-92.533	5.696	0.991	0.819	18.523	0.672	20	-324.79	37.3	-445.44	18.24	-84.53	7.98	-44.42	9.38	-401.02	23.25	120.65	33.84	0	0	0	0	0	0	0	0	0	0	3.75	0.43	0	0	0	0	0	0	0	0	0	0	2102.21	87.904	-306.57	21.205	20.029	3.564
Cluster 2	-81.437	6.643	1.152	0.724	8.215	0.439	27	-73.34	96.48	-414.19	69.68	-75.98	3.54	-38.4	8.52	-375.79	77.34	340.84	56.48	0	0	0	0	0	0	0	0	0	0	9.25	1.09	0	0	0	0	0	0	0	0	0	0	1903.7	79.556	-312.108	54.287	-1.964	5.65
Cluster 6	-81.339	3.267	2.628	1.571	14.665	0.588	11	-36.55	40.12	-346.53	71.95	-79.97	3.23	-50.35	8.48	-296.17	79.72	309.98	39.73	0	0	0	0	0	0	0	0	0	0	7.75	1.48	0	0	0	0	0	0	0	0	0	0	1904.16	65.748	-234.513	56.906	-2.748	5.352
Cluster 1	-79.94	5.243	1.496	1.045	13.485	0.542	34	-38.25	57.41	-333.48	33.78	-74.29	2.45	-45.49	5.13	-287.99	38.27	295.23	87.29	0	0	0	0	0	0	0	0	0	0	7.5	2.6	0	0	0	0	0	0	0	0	0	0	1778.06	63.719	-233.816	26.182	-6.378	3.321
Cluster 7	-69.883	3.19	1.06	0.626	11.491	0.407	8	20.36	24.98	-277.23	16.86	-75.2	3.82	-52.75	5.69	-224.48	21.85	297.6	23.06	0	0	0	0	0	0	0	0	0	0	9.5	0.5	0	0	0	0	0	0	0	0	0	0	2019.42	134.85	-187.608	18.9	-1.996	2.893
Cluster 4	-57.202	2.137	1.459	1.107	17.934	0.57	15	72.46	48.87	-126.02	20.66	-55.11	5.95	-47.23	6.86	-78.78	23.48	198.48	47.87	0	0	0	0	0	0	0	0	0	0	6	1.23	0	0	0	0	0	0	0	0	0	0	1421.36	119.579	-68.879	19.22	-14.058	0.832
Cluster 11	-55.151	21.187	1.696	1.296	30.856	0.819	4	154.15	93.28	-245.91	41.79	-69.31	14.83	-49.69	12.87	-196.22	33.96	400.06	60.33	0	0	0	0	0	0	0	0	0	0	10	1	0	0	0	0	0	0	0	0	0	0	1976.76	110.302	-166.492	30.172	-6.221	2.393
Cluster 8	-48.717	8.725	4.056	2.353	17.889	1.791	7	90.24	42.57	-230.01	21.78	-50.26	5.44	-30.29	5.1	-199.72	21.4	320.25	41.58	0	0	0	0	0	0	0	0	0	0	9	1.23	0	0	0	0	0	0	0	0	0	0	1338.27	55.556	-161.897	24.389	-10.505	2.902
Cluster 12	-48.505	3.761	1.466	1.159	15.145	0.315	4	41.11	70.26	-257.57	61.59	-58.05	2.53	-35.88	6.53	-221.68	67.6	298.67	27.04	0	0	0	0	0	0	0	0	0	0	7.25	0.43	0	0	0	0	0	0	0	0	0	0	1546.63	79.248	-169.84	63.006	1.847	6.322
Cluster 10	-35.465	12.736	4.371	2.524	18.715	1.553	5	124.68	61.62	-199.54	55.12	-46.26	4.97	-29.23	1.22	-170.32	55.83	324.22	13.79	0	0	0	0	0	0	0	0	0	0	9.5	0.5	0	0	0	0	0	0	0	0	0	0	1423.23	100.877	-125.305	50.643	-4.598	2.705
